# Supplementary material for: Autophosphorylation and Cross-Phosphorylation of Protein Kinases from the Crenarchaeon Sulfolobus islandicus
Source: Front Microbiol. 2017 Nov 7;8:2173. doi: 10.3389/fmicb.2017.02173 (PMC5682000; doi:10.3389/fmicb.2017.02173)
Supplement: Supplementary file 3 [file Table_3.XLS]

## Sheet: Sheet1
	Table S3. Mass spectrometry analysis of proteins co-purified with SiRe_0101KD from S. islandicus.
	Protein scorea	Protein accession	Gene ID	Protein description	Peptide hits	Coverage(%)	Protein mass (Da)
	7602	gi|323473727	SiRe_0238	TIP49 domain protein [Sulfolobus islandicus REY15A]	282	89	50096
	4971	gi|323475174	SiRe_1716	thermosome [Sulfolobus islandicus REY15A]	157	75	59670
	4147	gi|323473590	SiRe_0101	serine/threonine protein kinase [Sulfolobus islandicus REY15A]	184	51	63224
	3310	gi|323474675	SiRe_1214	thermosome [Sulfolobus islandicus REY15A]	124	76	59741
	1712	gi|323475040	SiRe_1582	AAA family ATPase, CDC48 subfamily [Sulfolobus islandicus REY15A]	94	63	85466
	1325	gi|323474732	SiRe_1271	proteasome endopeptidase complex [Sulfolobus islandicus REY15A]	39	84	26575
	977	gi|323474443	SiRe_0982	conserved hypothetical protein [Sulfolobus islandicus REY15A]	31	55	46558
	822	gi|323475178	SiRe_1720	proteasome endopeptidase complex [Sulfolobus islandicus REY15A]	28	72	21336
	707	gi|323475691	SiRe_2245	thermosome [Sulfolobus islandicus REY15A]	33	49	58678
	682	gi|323475169	SiRe_1711	conserved hypothetical protein [Sulfolobus islandicus REY15A]	31	67	42595
	536	gi|323473644	SiRe_0155	succinate dehydrogenase or fumarate reductase,flavoprotein subunit [Sulfolobus islandicus REY15A]	33	49	62679
	517	gi|323476012	SiRe_2573	conserved hypothetical protein [Sulfolobus islandicus REY15A]	18	42	41868
	506	gi|323475070	SiRe_1612	glycosylated S-layer protein, SlaA [Sulfolobus islandicus REY15A]	22	10	131669
	404	gi|323475032	SiRe_1574	conserved hypothetical protein [Sulfolobus islandicus REY15A]	9	37	37383
	395	gi|323475288	SiRe_1832	AAA family ATPase, CDC48 subfamily [Sulfolobus islandicus REY15A]	17	23	86016
	309	gi|323475117	SiRe_1659	ribosomal protein L10 [Sulfolobus islandicus REY15A]	13	40	37016
	284	gi|323473645	SiRe_0156	succinate dehydrogenase and fumarate reductase iron-sulfur protein [Sulfolobus islandicus REY15A]	18	31	37464
	279	gi|323474088	SiRe_0611	PaREP1 family protein [Sulfolobus islandicus REY15A]	13	29	18102
	273	gi|323474698	SiRe_1237	proteasome endopeptidase complex [Sulfolobus islandicus REY15A]	15	53	23181
	242	gi|323473705	SiRe_0216	heat shock protein Hsp20 [Sulfolobus islandicus REY15A]	13	36	20153
	231	gi|323475843	SiRe_2400	FAD dependent oxidoreductase [Sulfolobus islandicus REY15A]	12	37	45093
	227	gi|323476111	SiRe_2673	FAD linked oxidase domain protein [Sulfolobus islandicus REY15A]	23	26	111631
	226	gi|323474587	SiRe_1126	conserved hypothetical protein [Sulfolobus islandicus REY15A]	14	78	12055
	223	gi|323473901	SiRe_0418	conserved hypothetical protein [Sulfolobus islandicus REY15A]	9	6	97930
	208	gi|323476025	SiRe_2586	extracellular solute-binding protein family 5 [Sulfolobus islandicus REY15A]	8	14	80590
	161	gi|323474165	SiRe_0689	Glu/Leu/Phe/Val dehydrogenase [Sulfolobus islandicus REY15A]	13	37	45923
	155	gi|323474891	SiRe_1431	Resolvase, Holliday junction-type [Sulfolobus islandicus REY15A]	7	30	15906
	149	gi|323474904	SiRe_1444	V-type ATPase 116 kDa subunit [Sulfolobus islandicus REY15A]	10	16	79904
	147	gi|323473795	SiRe_0307	3-hydroxyacyl-CoA dehydrogenase NAD-binding protein [Sulfolobus islandicus REY15A]	8	14	72818
	147	gi|323475097	SiRe_1639	Mn2+-dependent serine/threonine protein kinase [Sulfolobus islandicus REY15A]	9	35	26241
	144	gi|323475901	SiRe_2459	FAD dependent oxidoreductase [Sulfolobus islandicus REY15A]	8	25	43314
	113	gi|323474008	SiRe_0528	conserved hypothetical protein [Sulfolobus islandicus REY15A]	6	24	32088
	105	gi|323475356	SiRe_1900	conserved hypothetical protein [Sulfolobus islandicus REY15A]	7	23	41570
	104	gi|323474660	SiRe_1199	phosphoenolpyruvate synthase [Sulfolobus islandicus REY15A]	6	10	89546
	104	gi|323473709	SiRe_0220	carbon monoxide dehydrogenase subunit G [Sulfolobus islandicus REY15A]	5	15	15262
	100	gi|323475506	SiRe_2054	amino acid permease-associated region [Sulfolobus islandicus REY15A]	2	6	50297
	100	gi|323474742	SiRe_1281	translation elongation factor aEF-2 [Sulfolobus islandicus REY15A]	11	21	81742
	94	gi|323473575	SiRe_0086	ATPase-like protein [Sulfolobus islandicus REY15A]	3	5	57015
	92	gi|323474549	SiRe_1088	trehalose binding protein [Sulfolobus islandicus REY15A]	9	12	53233
	90	gi|323474864	SiRe_1404	Fe-S oxidoreductase [Sulfolobus islandicus REY15A]	7	17	58687
	88	gi|323473550	SiRe_0061	NurA 5~-3~ nuclease [Sulfolobus islandicus REY15A]	1	4	39335
	87	gi|323475131	SiRe_1673	NADH dehydrogenase (quinone) [Sulfolobus islandicus REY15A]	13	16	46811
	83	gi|323474586	SiRe_1125	DNA/RNA-binding protein Alba [Sulfolobus islandicus REY15A]	4	40	10579
	82	gi|323474654	SiRe_1193	anthranilate phosphoribosyltransferase [Sulfolobus islandicus REY15A]	3	14	37597
	79	gi|323475418	SiRe_1966	CBS domain containing membrane protein [Sulfolobus islandicus REY15A]	7	15	43402
	75	gi|323475501	SiRe_2049	amino acid permease-associated region [Sulfolobus islandicus REY15A]	5	3	55937
	75	gi|323475132	SiRe_1674	NADH (or F420H2) dehydrogenase, subunit C [Sulfolobus islandicus REY15A]	6	33	19096
	70	gi|323473544	SiRe_0055	BPS2 like protein [Sulfolobus islandicus REY15A]	7	15	68390
	69	gi|323475815	SiRe_2372	ferritin-like domain, linocin M18-like domain [Sulfolobus islandicus REY15A]	7	26	39508
	69	gi|323476008	SiRe_2569	selenophosphate synthase-like protein [Sulfolobus islandicus REY15A]	4	10	52174
	66	gi|323475427	SiRe_1975	molybdenum cofactor synthesis domain protein [Sulfolobus islandicus REY15A]	5	26	20019
	65	gi|323474621	SiRe_1160	FeS assembly ATPase SufC [Sulfolobus islandicus REY15A]	2	10	27353
	65	gi|323475129	SiRe_1671	NADH-quinone oxidoreductase, chain I [Sulfolobus islandicus REY15A]	2	16	19424
	64	gi|323476014	SiRe_2575	FAD-dependent pyridine nucleotide-disulfide oxidoreductase [Sulfolobus islandicus REY15A]	2	10	43068
	63	gi|323475160	SiRe_1702	ribosomal protein L16 [Sulfolobus islandicus REY15A]	7	37	20431
	62	gi|323473646	SiRe_0157	CoB--CoM heterodisulfide reductase [Sulfolobus islandicus REY15A]	1	4	32369
	61	gi|323473670	SiRe_0181	type II secretion system protein E [Sulfolobus islandicus REY15A]	2	3	65615
	56	gi|323474070	SiRe_0593	ATPase (AAA+ superfamily)-like protein [Sulfolobus islandicus REY15A]	1	1	124823
	51	gi|323473606	SiRe_0117	beta-lactamase domain protein [Sulfolobus islandicus REY15A]	1	5	30786
	49	gi|323473634	SiRe_0145	FAD dependent oxidoreductase [Sulfolobus islandicus REY15A]	2	7	37774
	48	gi|323474902	SiRe_1442	H+transporting two-sector ATPase E subunit [Sulfolobus islandicus REY15A]	2	9	22544
	43	gi|323475033	SiRe_1575	conserved hypothetical protein [Sulfolobus islandicus REY15A]	2	21	13038
	42	gi|323474490	SiRe_1029	FAD linked oxidase domain protein [Sulfolobus islandicus REY15A]	2	10	34969
	41	gi|323475900	SiRe_2458	electron transfer flavoprotein alpha subunit [Sulfolobus islandicus REY15A]	6	13	67271
	41	gi|323475986	SiRe_2547	Rieske (2Fe-2S) domain protein [Sulfolobus islandicus REY15A]	1	4	35985
	41	gi|323474466	SiRe_1005	aconitate hydratase 1 [Sulfolobus islandicus REY15A]	2	3	96013
	40	gi|323474562	SiRe_1101	FAD dependent oxidoreductase [Sulfolobus islandicus REY15A]	5	13	41440
	38	gi|323475989	SiRe_2550	cytochrome b/b6 domain protein [Sulfolobus islandicus REY15A]	4	3	62317
	35	gi|323474576	SiRe_1115	GTP-binding signal recognition particle SRP54 G-domain protein [Sulfolobus islandicus REY15A]	1	2	49895
	34	gi|323474922	SiRe_1462	hydroxymethylglutaryl-CoA synthase [Sulfolobus islandicus REY15A]	1	7	37941
	33	gi|323476031	SiRe_2592	peroxiredoxin (PRX) family, AhpE-like subfamily [Sulfolobus islandicus REY15A]	3	26	17563
	33	gi|323475906	SiRe_2464	formate dehydrogenase, alpha subunit [Sulfolobus islandicus REY15A]	2	2	110117
	32	gi|323474809	SiRe_1348	NADH-quinone oxidoreductase, B subunit [Sulfolobus islandicus REY15A]	3	21	18977
	31	gi|323475111	SiRe_1653	prefoldin, alpha subunit [Sulfolobus islandicus REY15A]	1	10	16287
	31	gi|323476011	SiRe_2572	conserved hypothetical protein [Sulfolobus islandicus REY15A]	1	17	13633
	31	gi|323475361	SiRe_1905	ribosomal protein L7Ae [Sulfolobus islandicus REY15A]	4	4	13813
	27	gi|323475928	SiRe_2487	extracellular solute-binding protein family 1 [Sulfolobus islandicus REY15A]	2	6	53052
	26	gi|323474921	SiRe_1461	acetyl-CoA C-acetyltransferase (acetoacetyl-CoAthiolase) (AcaB-1) [Sulfolobus islandicus REY15A]	5	15	39506
	25	gi|323474502	SiRe_1041	oligosaccharyl transferase STT3 subunit [Sulfolobus islandicus REY15A]	1	2	83692
	25	gi|323475139	SiRe_1681	superoxide dismutase [Sulfolobus islandicus REY15A]	1	2	24230
	25	gi|323475118	SiRe_1660	ribosomal protein 60S [Sulfolobus islandicus REY15A]	1	13	11325
	24	gi|323475300	SiRe_1844	ABC transporter related protein [Sulfolobus islandicus REY15A]	3	2	42898
	24	gi|323475628	SiRe_2180	arabinose binding protein [Sulfolobus islandicus REY15A]	4	5	70418
	24	gi|323474662	SiRe_1201	conserved hypothetical protein [Sulfolobus islandicus REY15A]	7	7	10784
	22	gi|323475823	SiRe_2380	pyruvate flavodoxin/ferredoxin oxidoreductase domain protein [Sulfolobus islandicus REY15A]	2	2	44688
	22	gi|323476085	SiRe_2646	conserved hypothetical protein [Sulfolobus islandicus REY15A]	1	2	68560
	22	gi|323475706	SiRe_2260	NAD-dependent epimerase/dehydratase [Sulfolobus islandicus REY15A]	4	19	36115
	21	gi|323473927	SiRe_0444	nitrate reductase, alpha subunit [Sulfolobus islandicus REY15A]	5	7	135303
	21	gi|323474915	SiRe_1455	phosphoglycerate kinase [Sulfolobus islandicus REY15A]	2	5	45269
	21	gi|323475024	SiRe_1566	thiazole biosynthesis enzyme [Sulfolobus islandicus REY15A]	5	19	28670
	21	gi|323474393	SiRe_0931	conserved hypothetical protein [Sulfolobus islandicus REY15A]	1	2	66841
	20	gi|323474068	SiRe_0591	helicase domain protein [Sulfolobus islandicus REY15A]	2	3	103637
	20	gi|323473531	SiRe_0042	suppressor Mra1 family protein [Sulfolobus islandicus REY15A]	2	13	25769
	20	gi|323474872	SiRe_1412	Imidazoleglycerol-phosphate dehydratase [Sulfolobus islandicus REY15A]	1	5	21480
	20	gi|323473756	SiRe_0267	Na+/solute symporter [Sulfolobus islandicus REY15A]	1	2	54193
	20	gi|323475234	SiRe_1776	translation elongation factor EF-1, subunit alpha [Sulfolobus islandicus REY15A]	3	7	48561
	18	gi|323475880	SiRe_2438	cytochrome b/b6 domain protein [Sulfolobus islandicus REY15A]	5	3	59997
	18	gi|323475182	SiRe_1724	conserved hypothetical protein [Sulfolobus islandicus REY15A]	4	17	27740
	17	gi|323474527	SiRe_1066	extracellular solute-binding protein family 1 [Sulfolobus islandicus REY15A]	1	3	42311
	17	gi|323473647	SiRe_0158	succinate dehydrogenase subunit D (SdhD) [Sulfolobus islandicus REY15A]	1	6	14115
	16	gi|323475604	SiRe_2155	conserved hypothetical protein [Sulfolobus islandicus REY15A]	2	5	43942
	16	gi|323474594	SiRe_1133	Wyosine base formation domain protein [Sulfolobus islandicus REY15A]	1	4	42102
	15	gi|323474369	SiRe_0906	conserved archaeal protein [Sulfolobus islandicus REY15A]	4	13	18243
	15	gi|323475788	SiRe_2345	major facilitator superfamily MFS_1 [Sulfolobus islandicus REY15A]	2	4	48807
	15	gi|323474047	SiRe_0568	acetylornithine deacetylase or succinyl-diaminopimelate desuccinylase [Sulfolobus islandicus REY15A]	1	1	44935
	15	gi|323474740	SiRe_1279	prefoldin, beta subunit [Sulfolobus islandicus REY15A]	2	21	14548
	15	gi|323475264	SiRe_1808	methionine adenosyltransferase [Sulfolobus islandicus REY15A]	1	2	44657
	15	gi|323475713	SiRe_2267	Cytochrome-c oxidase [Sulfolobus islandicus REY15A]	1	3	87668
	14	gi|323474817	SiRe_1356	homoserine dehydrogenase [Sulfolobus islandicus REY15A]	5	1	34830
	14	gi|323475872	SiRe_2430	alcohol dehydrogenase GroES domain protein [Sulfolobus islandicus REY15A]	1	3	36988
	14	gi|323475207	SiRe_1749	threonine dehydratase [Sulfolobus islandicus REY15A]	2	4	44324
	13	gi|323473917	SiRe_0434	transcriptional regulator, GntR family [Sulfolobus islandicus REY15A]	3	4	24329
	aPeptide score distribution. Ions score is −10log(P), where P is the probability that the observed match is a random event. Individual ions scores >13 indicate identity or extensive homology (p<0.05).
